# Supplementary material for: How Computations Can Assist the Rational Design of Drugs for Photodynamic Therapy: Photosensitizing Activity Assessment of a Ru(II)-BODIPY Assembly
Source: Molecules. 2022 Sep 1;27(17):5635. doi: 10.3390/molecules27175635 (PMC9457801; doi:10.3390/molecules27175635)
Supplement: Supplementary file 1 [file molecules-27-05635-s001.zip]

Archive with 1 entries (1 files):
- molecules-1832619-supplementary.pdf
